# Supplementary material for: Tunnel lining crack expansion and maintenance strategy optimization considering train loads: A case study
Source: PLoS One. 2023 Aug 25;18(8):e0290533. doi: 10.1371/journal.pone.0290533 (PMC10456162; doi:10.1371/journal.pone.0290533)
Supplement: S1 File — (ZIP) [file pone.0290533.s001.zip]

Archive with 9 entries (9 files):
- supporting information/S1_Fig 7.opju
- supporting information/S2_Fig 8.opju
- supporting information/S3_Fig 9.opju
- supporting information/S4_Fig 10.opju
- supporting information/S5_Fig 11.opju
- supporting information/S6_Fig 12.opju
- supporting information/S7_Fig 13.opju
- supporting information/S8_Fig 14.opju
- supporting information/S9_Fig 15.opju
